# Supplementary material for: The transcriptional coordination of functional gene clusters is dependent on multiple chromatin remodelers in a haploid strain of the budding yeast, Saccharomyces cerevisiae
Source: Front Fungal Biol. 2025 Aug 15;6:1634150. doi: 10.3389/ffunb.2025.1634150 (PMC12394982; doi:10.3389/ffunb.2025.1634150)
Supplement: Supplementary Table 1 — Calculated p-values for the significance of all 165 chromatin remodeling mutants across the 38 gene families chosen for inclusion in this analysis. [file Table1.xlsx]

## Sheet: p-values
	Vitamin	Str Ribo	Helicase	Nuclease	GEF	Extracell	Ribosome	DNA rep	Cell Bud	DNA repair	Chrom Org	DNA tx init	rRNA proc	Trans init	tRNA aminoacylation	glycosylation	AA tx	lipid tx	exocytosis	nuc org	Cyto Org	Pseudo	CPB	MT	PtA	phos act	glyco hydro	Lyase	Telo org	MC acid	Sporulation	DNA met reg	Nucleus tx	cofac metpro	Meiosis	Regulation cc	Transmemb	C.W. org bio	Entire set
ada2-del vs. wt	0.344118	0.134375	0.271271	0.325928	0.495652	0.581609	0.102828	0.0811336	0.134138	0.156872	0.0444695	0.334762	0.154193	0.375839	0.507937	0.0733537	0.262053	0.280585	0.430157	0.281517	0.122677	0.387993	0.382202	0.209285	0.271886	0.23217	0.365217	0.327379	0.326293	0.251554	0.181375	0.281706	0.0726716	0.223237	0.0804477	0.159961	0.154055	0.13908	0.0318008
ahc1-del vs. wt	0.11631	0.0547755	0.662165	0.811066	0.872464	0.806897	0.150364	0.397498	0.115302	0.0589815	0.217904	0.891236	0.207716	1	0.107937	0.524922	0.820598	0.0544218	0.915819	0.939394	0.287698	0.191342	0.31252	0.326431	0.371193	0.386114	0.753623	0.598859	0.634404	0.0713654	0.153158	0.33384	0.200575	0.186207	0.062322	0.148663	0.258028	0.230272	0.00789264
arp5-del vs. wt	1	1	1	1	1	1	1	1	1	1	1	1	1	1	1	1	1	1	1	1	1	1	1	1	1	1	0.956522	1	1	1	1	1	1	1	1	1	1	1	0.883333
arp6-del vs. wt	0.173797	0.0772317	0.426394	0.100228	0.574879	0.275862	0.137063	0.228861	0.186368	0.182504	0.0298754	0.357012	0.188658	0.138769	0.644444	0.308688	0.085536	0.321926	0.758557	0.0961538	0.138872	0.413428	0.412602	0.2446	0.268346	0.268058	0.486957	0.0592631	0.371454	0.251554	0.167579	0.27031	0.232622	0.331034	0.0621507	0.101835	0.0402299	0.157226	0.039127
arp8-del vs. wt	0.233766	0.0612228	0.367837	0.124884	0.502415	0.312644	0.0830876	0.225247	0.148378	0.142594	0.117692	0.173374	0.157947	0.366823	0.190476	0.380138	0.382433	0.237699	0.444033	0.312646	0.127347	0.212366	0.386452	0.139274	0.269024	0.0496369	0.486957	0.289705	0.18709	0.265714	0.108896	0.111983	0.195946	0.393103	0.0194207	0.140178	0.144965	0.0560262	0.0259151
asf1-del vs. wt	0.33518	0.0941886	0.173452	0.288516	0.507246	0.531034	0.10529	0.193165	0.14837	0.155636	0.0934564	0.278797	0.140293	0.239734	0.301587	0.316782	0.382433	0.284875	0.508788	0.380245	0.100259	0.230948	0.348033	0.331661	0.146989	0.152513	0.449275	0.0835908	0.357981	0.119982	0.0958577	0.244545	0.143131	0.404598	0.0148524	0.103976	0.120945	0.0449949	0.0223793
ash1-del vs. wt	0.45361	0.35431	0.344511	0.406886	0.792271	0.404598	0.244365	0.222736	0.0941099	0.292233	0.193986	0.791595	0.279522	0.723558	0.157143	0.7081	0.240175	0.0764497	0.194265	0.631488	0.249317	0.105954	0.680846	0.508843	0.0568194	0.618968	0.831884	0.409089	0.0351462	0.306597	0.300746	0.199482	0.290585	0.806897	0.0719964	0.272147	0.181583	0.14894	0.0172142
bre1-del vs. wt	0.00945378	0.154527	0.385491	0.170536	0.507246	0.434483	0.111314	0.0764342	0.0631351	0.139387	0.121796	0.206829	0.123475	0.33771	0.366667	0.367037	0.287011	0.160794	0.508788	0.382284	0.102141	0.287402	0.161009	0.304544	0.00576787	0.262691	0.449275	0.269885	0.356155	0.0220618	0.0740871	0.275667	0.0780606	0.393103	0.122013	0.157965	0.0208387	0.140972	1.23814e-55
bre2-del-matA vs. wt-matA	0.326585	0.138244	0.364847	0.326224	0.347826	0.393103	0.0558039	0.258888	0.183185	0.160447	0.113256	0.542234	0.0683215	0.609118	0.644444	0.36294	0.398185	0.0691713	0.721554	0.433421	0.127336	0.424978	0.0372612	0.0248746	0.226668	0.0664008	0.463768	0.28218	0.146459	0.205928	0.0533756	0.227386	0.0201997	0.436782	0.0368341	0.0668326	0.123402	0.00049993	0.00101182
btt1-del vs. wt	1	1	1	1	1	1	1	1	1	1	1	1	1	1	1	1	1	1	1	1	1	1	1	1	1	1	1	1	1	1	1	1	1	1	1	1	1	1	1
bur2-del vs. wt	0.285523	0.130295	0.420927	0.195557	0.0879227	0.581609	0.106921	0.234142	0.0349209	0.122449	0.131126	0.432638	0.0428349	0.139742	0.6	0.43407	0.424277	0.296811	0.427382	0.346737	0.166532	0.336002	0.253862	0.409652	0.300037	0.309124	0.831884	0.39402	0.412927	0.172085	0.0633578	0.187	0.133396	0.48046	0.0485642	0.176199	0.0306797	0.088833	0.0330915
cac1-del vs. wt	0.381016	0.0219107	0.362917	0.204978	0.29372	0.45977	0.0482123	0.264623	0.193398	0.112143	0.0215851	0.196308	0.279522	0.463591	0.515873	0.20347	0.188445	0.41318	0.758557	0.375631	0.166756	0.436802	0.479191	0.197167	0.291028	0.306942	0.33913	0.33616	0.241799	0.0961082	0.057418	0.323328	0.0852565	0.436782	0.00662159	0.099818	0.172723	0.0618187	0.0197392
cac2-del vs. wt	0.381016	0.0711657	0.163874	0.334983	0.510145	0.48046	0.0847104	0.19253	0.170465	0.164912	0.0315017	0.105075	0.158948	0.327605	0.512698	0.374378	0.39308	0.295714	0.650324	0.351732	0.164618	0.212366	0.312256	0.195557	0.286088	0.262691	0.115942	0.202005	0.358011	0.24624	0.0460824	0.286418	0.0248429	0.351724	0.00445836	0.162347	0.127509	0.0610016	0.0127769
caf130-del vs. wt	0.686784	0.242549	0.74822	0.702447	0.831884	0.482759	0.224134	0.522362	0.39724	0.491041	0.0584226	0.194854	0.128878	0.786477	0.944444	0.874141	0.820598	0.0115086	0.915819	0.939394	0.399069	0.797258	0.883311	0.412537	0.410926	0.321542	0.371981	0.30209	0.863179	0.368895	0.306484	0.320359	0.237448	0.689655	0.199487	0.394627	0.19449	0.168504	0.0670478
caf16-del vs. wt	1	1	1	1	1	1	1	0.899281	1	0.889328	0.594321	0.944444	1	1	1	1	1	1	1	1	1	1	1	1	1	0.888889	1	1	1	0.0833333	1	0.92381	0.182822	1	1	1	1	1	0.271639
caf4-del vs. wt	1	1	1	1	1	1	1	1	1	1	1	1	1	1	1	1	1	1	1	1	1	1	1	1	1	1	1	1	1	0.916667	1	1	1	1	1	1	1	1	0.780257
caf40-del vs. wt	0.446906	0.208006	0.448017	0.386114	0.91401	0.514943	0.151458	0.301492	0.250443	0.228268	0.163466	0.194854	0.0697805	0.142235	0.944444	0.332781	0.299376	0.0685517	0.915819	0.342502	0.245324	0.369602	0.727801	0.136909	0.0720565	0.366601	0.43285	0.000404514	0.634404	0.216608	0.247821	0.435949	0.159082	0.531034	0.0320833	0.279595	0.180566	0.13514	0.0445885
ccr4-del vs. wt	0.202941	0.0377901	0.414175	0.334983	0.223188	0.331034	0.035909	0.123067	0.155506	0.0742523	0.0636641	0.321212	0.12994	0.382672	0.246032	0.152551	0.389515	0.3444	0.505088	0.130841	0.0195101	0.200972	0.10731	0.323281	0.277386	0.0559916	0.347826	0.298748	0.2654	0.252973	0.189302	0.287796	0.195715	0.531034	0.120714	0.105729	0.16334	0.0661452	0.00232175
cdc73-del vs. wt	0.439267	0.133643	0.147714	0.258689	0.31401	0.331034	0.0185595	0.198764	0.156716	0.121468	0.107772	0.321212	0.0500007	0.219927	0.366667	0.163827	0.248683	0.327155	0.375578	0.249817	0.121248	0.358431	0.365434	0.249726	0.0994136	0.265337	0.495652	0.211833	0.294593	0.11731	0.126431	0.244545	0.0093304	0.0827586	0.114271	0.0571455	0.159873	0.141967	0.0353463
chd1-del vs. wt	0.25783	0.114123	0.583755	0.410118	0.715942	0.351724	0.129283	0.108964	0.124476	0.19093	0.152277	0.745031	0.168149	0.200803	0.644444	0.379812	0.442104	0.129379	0.796485	0.509615	0.224462	0.126807	0.397819	0.353603	0.325835	0.139105	0.542029	0.310456	0.634404	0.273553	0.206681	0.406414	0.162632	0.531034	0.0853232	0.0892241	0.204089	0.123529	0.0421937
chz1-del vs. wt	0.686784	0.688373	0.264078	0.702447	1	0.747126	0.350775	0.396562	0.260437	0.196602	0.206795	0.791595	0.495535	0.924528	0.944444	0.874141	0.666486	0.56165	0.957447	0.881585	0.399069	0.928571	0.113976	0.25171	0.313886	0.546995	0.831884	0.0644704	0.929577	0.366132	0.083053	0.564404	0.17724	0.868966	0.155524	0.394627	0.341393	0.239815	0.0634409
cpr1-del vs. wt	0.208403	1	0.150878	0.75513	1	0.868966	0.0853874	0.899281	0.347143	0.491041	0.382393	0.840309	0.377267	1	0.944444	1	0.74054	0.754649	0.957447	1	0.684623	1	0.113976	0.849688	1	0.789014	1	0.181581	1	0.7031	0.433706	0.142125	0.393867	1	0.368157	0.382224	0.575714	0.1686	0.117674
cti6-del vs. wt	0.326585	0.126465	0.322781	0.235503	0.43285	0.514943	0.0815646	0.213846	0.0791676	0.157035	0.0889842	0.372408	0.0100266	0.252079	0.166667	0.42033	0.335467	0.131481	0.492137	0.1443	0.153874	0.389022	0.113548	0.277039	0.13566	0.0815672	0.476329	0.0361736	0.35829	0.241122	0.153772	0.13057	0.116175	0.0827586	0.0809582	0.0487813	0.149032	0.0815431	0.0346019
ctr9-del vs. wt	0.33518	0.10078	0.298206	0.0804091	0.449275	0.23908	0.117004	0.0735937	0.153659	0.134344	0.0754489	0.425087	0.0900286	0.414514	0.515873	0.292527	0.375788	0.145182	0.141536	0.155303	0.139183	0.40566	0.415901	0.307213	0.08983	0.29849	0.679227	0.125377	0.241637	0.255077	0.0633578	0.0913491	0.0443475	0.23908	0.123245	0.0128366	0.0583812	0.157226	0.00197633
dep1-del vs. wt	0.391043	0.0723384	0.367837	0.168435	0.510145	0.209195	0.00674525	0.0589012	0.113259	0.153392	0.107588	0.307312	0.146294	0.128473	0.144444	0.322993	0.358156	0.266935	0.255319	0.380245	0.04952	0.305957	0.119233	0.197326	0.258755	0.0389019	0.507246	0.0746873	0.328786	0.20184	0.182507	0.270867	0.19535	0.482759	0.0858435	0.167277	0.166877	0.0869161	0.000526745
dls1-del vs. wt	0.0966387	0.244588	0.432954	0.412537	0.608696	0.370115	0.0328926	0.302187	0.111586	0.20471	0.0323882	0.323984	0.253019	0.609118	0.787302	0.61138	0.424277	0.418788	0.721554	0.509615	0.190111	0.376727	0.55353	0.37641	0.40485	0.176163	0.643478	0.285522	0.634404	0.262472	0.0249314	0.435949	0.250739	0.689655	0.00496429	0.00703991	0.112616	0.063226	0.0374233
dot1-del vs. wt	1	0.830097	0.150878	1	0.956522	0.933333	0.812121	1	0.891667	0.110672	0.15873	1	0.12987	1	1	1	1	0.0882353	1	1	1	1	0.940299	0.922222	1	1	1	1	0.132797	0.0833333	0.151515	1	0.898876	1	0.0298932	0.883621	1	0.195876	1.56606e-05
dot6-del vs. wt	1	0.830097	0.794264	0.125843	1	1	0.411895	0.650794	0.387899	0.491041	0.397896	0.944444	0.0756461	0.786477	1	1	0.906977	0.0544218	0.915819	0.939394	0.157088	0.928571	0.940299	0.145069	0.0187291	0.888889	1	0.128527	0.863179	0.262173	0.331821	0.92381	0.418484	1	0.247754	0.0114042	0.719145	0.200685	0.000893534
dpb4-del vs. wt	0.0136555	0.227	0.892694	0.297537	0.831884	0.436782	0.190809	0.147306	0.182143	0.194578	0.0975141	0.347397	0.115585	1	0.838095	0.7081	0.414521	0.146123	0.835338	0.165297	0.245324	0.436802	0.636201	0.353603	0.25111	0.0209556	0.392271	0.32359	0.74176	0.218306	0.10455	0.36526	0.298501	0.531034	0.0310064	0.0503158	0.0453726	0.0199016	0.00321077
eaf1-del vs. wt	0.289916	0.144251	0.135443	0.170536	0.147826	0.370115	0.110424	0.0479266	0.160593	0.159169	0.0684562	0.131952	0.117529	0.366823	0.557143	0.147444	0.335467	0.080093	0.499537	0.383887	0.115378	0.085668	0.325159	0.215521	0.293453	0.23217	0.449275	0.332288	0.255701	0.0793458	0.189302	0.202919	0.131421	0.508046	0.10744	0.166485	0.172743	0.11152	0.035548
eaf3-del vs. wt	0.0136555	0.219086	0.192424	0.210589	0.753623	0.351724	0.00898036	0.198342	0.25186	0.0892535	0.139236	0.0424576	0.224198	0.332246	0.890476	0.566916	0.398185	0.31051	0.721554	0.422547	0.138527	0.413297	0.515356	0.327388	0.323117	0.306942	0.371981	0.32359	0.423621	0.280573	0.180804	0.317737	0.224402	0.186207	0.143049	0.184513	0.00201249	0.149208	0.0439261
eaf5-del vs. wt	0.0260695	0.151438	0.367837	0.30215	0.542029	0.482759	0.133186	0.0962808	0.120685	0.174005	0.0559676	0.0843505	0.157211	0.0590455	0.512698	0.358164	0.274937	0.0644937	0.408881	0.158279	0.140524	0.126739	0.016504	0.331661	0.188388	0.114584	0.347826	0.0277264	0.267188	0.201103	0.030156	0.302829	0.139759	0.508046	0.091529	0.152	0.12745	0.0898688	0.0377949
eaf6-del vs. wt	0.405882	0.1031	0.229597	0.415422	0.753623	0.581609	0.0969532	0.217215	0.215199	0.0359429	0.159748	0.542234	0.0331952	0.508819	0.366667	0.760552	0.535167	0.113071	0.796485	0.548077	0.249587	0.435351	0.12787	0.221108	0.00589846	0.316149	0.510145	0.329746	0.634404	0.197672	0.255368	0.395398	0.0168024	0.482759	0.164844	0.0441659	0.182682	0.106996	0.0447183
eaf7-del vs. wt	0.344118	0.149776	0.326966	0.335807	0.510145	0.517241	0.060229	0.144237	0.113327	0.0899327	0.0759627	0.289202	0.153429	0.33771	0.190476	0.380138	0.248683	0.202071	0.427382	0.172727	0.079865	0.212366	0.211121	0.304544	0.144903	0.221041	0.495652	0.3215	0.354208	0.193533	0.141059	0.282587	0.0895832	0.241379	0.128605	0.0824129	0.177921	0.140368	0.0350195
ecm5-del vs. wt	1	0.830097	1	1	1	0.933333	0.659077	0.899281	1	1	0.84127	1	1	1	1	1	1	1	1	1	1	0.928571	1	1	1	1	0.956522	0.931818	1	1	1	0.92381	1	1	1	1	1	1	0.288882
esc8-del vs. wt	1	1	0.892694	1	1	0.868966	1	0.899281	1	0.702329	0.594321	1	0.756635	1	1	1	1	1	1	0.939394	0.881857	1	0.940299	1	1	1	0.956522	1	1	0.153944	0.848485	0.92381	0.898876	1	0.561512	0.78034	0.00812493	0.804124	0.208051
gcn5-del vs. wt	0.264935	0.119899	0.228503	0.31323	0.183575	0.508046	0.111471	0.198165	0.163941	0.160035	0.087707	0.108798	0.146721	0.387262	0.512698	0.367037	0.39308	0.237699	0.458834	0.368706	0.159338	0.0746141	0.386452	0.0689838	0.190532	0.247549	0.266667	0.280058	0.249308	0.142631	0.177703	0.220498	0.187734	0.404598	0.0356538	0.0267751	0.140826	0.10488	0.0136349
hat1-del vs. wt	1	1	1	1	1	0.933333	1	1	0.108333	1	0.84127	1	1	1	1	1	1	1	1	1	1	1	1	1	1	1	1	1	1	1	1	1	1	1	1	0.883621	1	1	0.321818
hat2-del vs. wt	1	1	1	0.933333	1	0.0666667	1	1	1	0.790514	0.26792	1	1	1	1	1	1	0.911765	1	0.939394	1	1	1	1	1	1	1	0.931818	1	0.916667	0.259079	1	1	1	0.0745724	0.883621	0.803106	0.31665	0.0170653
hda1-del vs. wt	0.344118	0.37405	0.583755	0.397322	0.715942	0.436782	0.200101	0.237617	0.165813	0.151804	0.161307	0.578996	0.294488	0.786477	0.322222	0.7081	0.248683	0.296811	0.758557	0.588675	0.0533261	0.191767	0.427883	0.387334	0.200241	0.139958	0.266667	0.167657	0.497008	0.272883	0.16735	0.264339	0.089838	0.287356	0.129622	0.206468	0.0971302	0.174673	0.0464611
hda2-del vs. wt	0.364973	0.14143	0.364847	0.291585	0.753623	0.482759	0.136454	0.305641	0.182143	0.163808	0.121293	0.507251	0.125175	0.853411	0.644444	0.164433	0.274937	0.3444	0.685476	0.400412	0.207989	0.432704	0.427883	0.273412	0.0378264	0.250834	0.31401	0.138347	0.497008	0.272082	0.198728	0.407732	0.146574	0.186207	0.0348045	0.197961	0.0904353	0.174922	0.025116
hda3-del vs. wt	0.355615	0.305721	0.512523	0.30215	0.831884	0.436782	0.168485	0.184918	0.203814	0.191664	0.125817	0.578996	0.194081	0.609118	0.322222	0.20347	0.341301	0.321926	0.685476	0.422547	0.0141945	0.191767	0.420692	0.167861	0.127653	0.281633	0.510145	0.138347	0.321593	0.245691	0.106243	0.298033	0.251797	0.45977	0.143049	0.0415417	0.152816	0.174922	0.0440834
hfi1-del-matA vs. wt-matA	0.114305	0.146149	0.186838	0.322903	0.510145	0.531034	0.110927	0.210459	0.131203	0.15384	0.0821131	0.360455	0.117197	0.279689	0.512698	0.0226765	0.39308	0.219865	0.324699	0.327739	0.0895557	0.387993	0.325159	0.298978	0.146989	0.166533	0.449275	0.144129	0.316696	0.180962	0.194763	0.25162	0.193406	0.45977	0.0632179	0.0999527	0.152163	0.0166678	0.0229249
hhf2-del vs. wt	0.885714	0.830097	1	1	0.956522	0.933333	0.812121	1	1	0.702329	8.46376e-05	1	1	1	1	0.935484	1	0.911765	1	1	1	1	1	1	0.913043	1	1	0.867555	1	0.839695	0.000265218	1	0.898876	0.933333	0.00876157	0.883621	0.896396	0.195876	1.17328e-05
hif1-del vs. wt	1	1	1	1	1	1	0.812121	1	1	0.790514	0.0629142	1	1	1	1	1	1	1	1	0.939394	1	1	1	1	1	1	1	1	1	1	0.0219755	1	1	1	0.288968	0.883621	1	1	0.00711994
hir1-del vs. wt	0.028877	0.107808	0.396792	0.297507	0.753623	0.151724	0.0377137	0.18567	0.163012	0.0646571	0.00567834	0.297204	0.190951	0.332246	0.944444	0.815865	0.477311	0.198491	0.796485	0.774011	0.108799	0.861039	0.727801	0.186489	0.0692487	0.0708222	0.0879227	0.408425	0.0351462	0.309912	1.08883e-06	0.475581	0.0438622	0.689655	0.0108678	0.252592	0.247402	8.30063e-06	1.34275e-09
hir2-del vs. wt	0.053285	0.39329	0.842401	0.870412	0.956522	0.531034	0.405367	0.522362	0.387899	0.239645	0.000555068	1	1	0.0754717	1	0.760552	1	0.03483	0.957447	1	0.409758	0.861039	0.883311	0.849688	0.313886	0.250825	0.715942	0.267879	1	0.377179	0.000230712	0.724827	0.807465	0.689655	0.0259578	0.153905	0.152936	0.00110758	9.5818e-08
hir3-del vs. wt	0.418717	0.320435	0.294295	0.326431	0.872464	0.370115	0.190604	0.397498	0.191865	0.219175	0.00216593	0.658093	0.322573	0.924528	0.838095	0.61138	0.341788	0.024949	0.835338	0.881585	0.142565	0.861039	0.680846	0.782099	0.0262018	0.1016	0.263768	0.0644704	0.235479	0.264325	3.36615e-05	0.724827	0.522385	0.868966	0.0054738	0.279595	0.197036	0.00729724	1.08854e-07
hmt1-del vs. wt	0.343392	0.57027	0.945205	0.811066	0.91401	0.806897	0.433154	0.725475	0.139198	0.553537	0.150062	0.791595	0.756635	0.924528	0.890476	1	0.820598	0.100124	0.915819	1	0.362139	0.928571	0.883311	0.719172	0.758751	0.409817	0.91401	0.30209	0.929577	0.377179	0.307405	0.852747	0.247745	0.806897	0.191535	0.123605	0.803106	0.307926	0.0873584
hos1-del vs. wt	1	1	1	1	1	1	1	1	1	1	0.84127	1	1	1	1	1	1	1	1	1	0.881857	1	0.940299	1	1	1	1	1	1	1	1	1	1	1	1	0.883621	1	1	0.608735
hos2-del vs. wt	0.145989	0.0515874	0.255836	0.273412	0.198068	0.508046	0.0745802	0.237617	0.165046	0.182009	0.135337	0.196308	0.119734	0.436848	0.366667	0.164433	0.42768	0.2296	0.471785	0.319542	0.189022	0.437583	0.283569	0.242557	0.172375	0.281633	0.183575	0.210885	0.419474	0.0910419	0.116668	0.0555483	0.203895	0.370115	0.0392192	0.180743	0.192339	0.0383482	0.0235314
hos4-del vs. wt	1	0.265843	0.364847	0.870412	0.831884	0.581609	0.163325	0.417806	0.252096	0.357486	0.0806335	0.542234	0.138616	0.407055	0.838095	0.61138	0.404991	0.226395	0.915819	0.0253913	0.344278	0.737088	0.828953	0.606229	0.468358	0.250825	0.321739	0.374287	0.312002	0.402431	0.1075	0.320359	0.0850011	0.689655	0.0608051	0.085646	0.245729	0.117946	0.0244598
hpc2-del vs. wt	0.289916	0.289115	0.313346	0.413964	0.414493	0.514943	0.0278829	0.161495	0.121945	0.142024	0.0754636	0.425087	0.131354	0.372646	0.47619	0.42033	0.122518	0.05911	0.488437	0.404274	0.129999	0.213322	0.427883	0.260907	0.233573	0.279905	0.463768	0.0244179	0.259091	0.27261	0.00479724	0.109289	0.166542	0.370115	0.0126639	0.135395	0.178926	0.103977	0.0204515
hst1-del vs. wt	0.0756303	0.105324	0.408717	0.75513	0.162319	0.689655	0.176768	0.273618	0.0827419	0.0985462	0.183122	0.891236	0.157383	0.924528	0.787302	0.61138	0.535167	0.174432	0.835338	0.724075	0.375951	0.485624	0.727801	0.412537	0.346357	0.395747	0.753623	0.409089	0.0351462	0.377103	0.0256994	0.23447	0.0681842	0.370115	0.00325767	0.287878	0.0848837	0.0349921	0.000310668
htl1-del vs. wt	0.0925325	0.0366785	0.373676	0.330943	0.202899	0.45977	0.10047	0.148091	0.158204	0.159505	0.0627348	0.315225	0.0638871	0.436937	0.6	0.266741	0.39308	0.206981	0.444033	0.0243506	0.138072	0.374214	0.372375	0.232976	0.104153	0.260224	0.42029	0.144129	0.0516709	0.188386	0.146005	0.266373	0.217157	0.434483	0.0809582	0.126513	0.175216	0.143045	0.0356772
htz1-del vs. wt	0.0454545	0.0281494	0.0480747	0.0781643	0.510145	0.241379	0.0446512	0.249175	0.198374	0.044757	0.135337	0.433514	0.168149	0.387672	0.355556	0.293254	0.192529	0.09184	0.650324	0.341325	0.139517	0.0416238	0.434715	0.074052	0.0929692	0.139302	0.486957	0.242694	0.383874	0.161621	0.119867	0.314152	0.23108	0.436782	0.0230444	0.183732	0.0188961	0.152063	0.0140717
ies1-del vs. wt	0.151604	0.148316	0.264078	0.35059	0.162319	0.436782	0.156398	0.365653	0.204235	0.272415	0.113761	0.840309	0.372455	1	0.787302	0.7081	0.377765	0.411659	0.194265	0.548077	0.28568	0.240682	0.828953	0.374937	0.0123339	0.20241	0.542029	0.0167791	0.312002	0.257248	0.233759	0.614022	0.374174	0.689655	0.125211	0.073299	0.0747235	0.0216074	0.0136618
ies2-del vs. wt	0.203209	0.146569	0.228503	0.179811	0.42029	0.436782	0.0757457	0.215902	0.16149	0.147505	0.115418	0.302616	0.145907	0.259711	0.366667	0.380138	0.389515	0.0494752	0.499537	0.327739	0.139282	0.268611	0.22649	0.0551625	0.219756	0.212139	0.131401	0.269885	0.35286	0.243603	0.19071	0.149949	0.180502	0.48046	0.119046	0.153943	0.0116538	0.0323123	0.00492057
ies3-del vs. wt	0.326585	0.166924	0.255836	0.335807	0.347826	0.508046	0.122018	0.237195	0.0512645	0.103296	0.0354765	0.242907	0.0315974	0.312098	0.514286	0.374378	0.358156	0.284875	0.492137	0.404274	0.0627552	0.274377	0.217357	0.125519	0.11227	0.268058	0.511111	0.305104	0.227208	0.118341	0.191076	0.200083	0.206976	0.209195	0.116125	0.148435	0.0466567	0.0277954	0.0106551
ies4-del vs. wt	0.11631	0.471948	0.192549	0.223742	0.956522	0.531034	0.0263355	0.384898	0.361735	0.196559	0.0878762	0.745031	0.377311	0.853411	1	0.566916	0.477311	0.0115086	0.835338	0.774011	0.114873	0.928571	0.680846	0.374937	0.409543	0.0589368	0.831884	0.193211	0.38561	0.205864	0.393479	0.36859	0.386085	0.747126	0.239581	0.113482	0.29909	0.258509	0.0411131
ies5-del vs. wt	0.523396	0.265843	0.38222	0.00796538	0.198068	0.48046	0.0279734	0.131337	0.0328619	0.220057	0.167927	0.700551	0.0922458	0.723558	0.838095	0.61138	0.442104	0.146123	0.288622	0.365385	0.251675	0.627025	0.777144	0.402202	0.0250859	0.348655	0.608696	0.285522	0.38561	0.269884	0.214741	0.401948	0.232652	0.689655	0.17275	0.222948	0.0521776	0.0199016	0.0212259
ies6-del vs. wt	0.45361	0.151123	0.367837	0.195557	0.31401	0.868966	0.0830876	0.225042	0.0486703	0.124112	0.0996137	0.372408	0.0747139	0.128473	0.690476	0.401294	0.358156	0.338254	0.402405	0.297203	0.161749	0.25484	0.333853	0.291862	0.325392	0.00782786	0.715942	0.310456	0.35829	0.266684	0.208284	0.287796	0.181859	0.531034	0.0430325	0.152	0.0915865	0.0293249	0.0329673
ioc2-del vs. wt	0.439267	0.257051	0.794264	0.606229	0.831884	0.747126	0.200101	0.264367	0.372256	0.297674	0.176728	0.891236	0.178042	0.786477	1	0.874141	0.820598	0.754649	0.915819	0.774011	0.269487	0.283495	0.828953	0.660634	0.0568194	0.405374	0.679227	0.512911	0.863179	0.399636	0.233759	0.51833	0.467717	0.868966	0.0729938	0.026537	0.162725	0.188496	0.0522081
ioc3-del vs. wt	0.343392	0.169903	0.105023	0.811066	0.956522	0.806897	0.306088	0.650794	0.108333	0.553537	0.401187	0.944444	0.756635	1	0.944444	0.815865	0.820598	0.830114	0.957447	0.881585	0.383992	0.861039	0.883311	0.719172	0.371193	0.546995	0.679227	0.750061	0.0704225	0.488618	0.198065	0.92381	0.898876	1	0.0250967	0.0926017	0.0899351	0.0474767	0.00141471
ioc4-del vs. wt	0.151604	0.471948	0.945205	0.933333	1	0.747126	0.401502	0.899281	0.443313	0.623668	0.311491	0.944444	0.0431183	1	1	1	0.906977	0.507297	1	1	0.530275	0.797258	0.883311	0.922222	0.408436	0.268982	0.831884	0.181581	0.929577	0.15858	0.27131	0.24675	0.807465	0.868966	0.0978956	0.208347	0.397257	0.172439	0.0518242
isw1-del vs. wt	0.25783	0.300776	0.74822	0.446444	0.753623	0.531034	0.218644	0.235224	0.191424	0.211047	0.213616	0.700551	0.495535	0.200803	0.787302	0.658409	0.477311	0.41318	0.796485	0.724075	0.252399	0.797258	0.515356	0.465405	0.00993393	0.286905	0.542029	0.168537	0.366003	0.311916	0.200125	0.36526	0.418484	0.128736	0.0749919	0.224524	0.042064	0.0561983	0.0446175
isw2-del vs. wt	0.0040107	0.0365431	0.842401	0.562405	0.91401	0.436782	0.116521	0.294612	0.194289	0.272415	0.18023	0.745031	0.394674	0.853411	0.838095	0.760552	0.436399	0.404512	0.915819	0.365385	0.127783	0.413297	0.281729	0.409241	0.213073	0.0296334	0.510145	0.227805	0.686405	0.268918	0.159892	0.51833	0.16753	0.747126	0.00392723	0.0728585	0.14153	0.0493602	0.0092901
itc1-del vs. wt	0.00945378	0.191087	0.396792	0.39818	0.831884	0.241379	0.0861537	0.245811	0.201159	0.19676	0.156721	0.266877	0.300338	0.362879	0.644444	0.348807	0.274937	0.129379	0.194265	0.315744	0.204407	0.191767	0.326036	0.409241	0.249632	0.23889	0.392271	0.316075	0.184853	0.261761	0.124189	0.172601	0.285233	0.689655	0.00923763	0.0654948	0.14153	0.0288	0.003815
jhd1-del vs. wt	1	0.830097	1	1	1	1	0.812121	1	1	0.889328	0.70731	1	1	1	1	1	1	1	1	1	1	1	1	1	1	1	1	0.931818	1	0.213153	1	1	1	1	0.825623	1	1	0.804124	0.371487
jhd2-del vs. wt	0.0284186	1	0.842401	0.870412	1	0.933333	0.042773	0.467376	0.707853	0.702329	0.41884	1	0.320938	0.924528	1	1	0.906977	0.754649	1	0.939394	0.777229	0.861039	1	0.922222	0.0869565	1	0.956522	0.931818	1	0.153944	0.00379543	0.667415	0.334321	0.933333	0.00356262	0.274816	0.103265	0.00108961	2.28263e-05
ldb7-del vs. wt	0.173797	0.187674	0.430455	0.273412	0.263768	0.312644	0.0582121	0.240126	0.0874466	0.146183	0.115712	0.229044	0.16002	0.436937	0.6	0.0858303	0.42768	0.0252414	0.488437	0.427468	0.0755376	0.422998	0.434715	0.147754	0.127653	0.282891	0.147826	0.0455878	0.354208	0.0247377	0.194632	0.0676277	0.232096	0.393103	0.121735	0.0345685	0.115522	0.113919	0.0373582
leo1-del vs. wt	0.074026	0.20928	0.072159	0.318395	0.321739	0.45977	0.143413	0.221818	0.175103	0.17473	0.0516027	0.429631	0.160457	0.18482	0.385714	0.389642	0.287011	0.112116	0.488437	0.117949	0.0347128	0.0746141	0.434715	0.305678	0.283779	0.142524	0.510145	0.298581	0.412927	0.165493	0.182614	0.108934	0.206834	0.351724	0.112873	0.121319	0.0436886	0.0818846	0.0244457
lge1-del vs. wt	0.439267	0.146971	0.214415	0.0224598	0.476329	0.496552	0.091668	0.213846	0.144874	0.0792922	0.0526671	0.307312	0.0416987	0.372646	0.301587	0.374378	0.398185	0.305097	0.508788	0.369769	0.155103	0.387993	0.361601	0.221195	0.252822	0.0320656	0.507246	0.269885	0.328786	0.0889857	0.16196	0.275667	0.152598	0.241379	0.0573251	0.0173168	0.0355382	0.0413094	0.00580717
med1-del vs. wt	0.233766	0.152409	0.38222	0.266858	0.510145	0.275862	0.0438474	0.200146	0.123277	0.148023	0.0512145	0.419895	0.110935	0.463591	0.457143	0.221226	0.371931	0.3444	0.227567	0.434577	0.190841	0.0131912	0.40729	0.197326	0.104167	0.278663	0.507246	0.0649929	0.456927	0.177971	0.124889	0.341141	0.208525	0.514943	0.120892	0.193043	0.00408935	0.13734	0.0375581
med15-del vs. wt	0.446906	0.135286	0.0911184	0.305678	0.31401	0.531034	0.113091	0.193165	0.14837	0.0889008	0.0812671	0.108798	0.129682	0.382672	0.512698	0.105594	0.341301	0.27552	0.505088	0.368706	0.151751	0.305957	0.325159	0.317981	0.231965	0.258939	0.510145	0.297013	0.028955	0.262472	0.0856024	0.0562834	0.0754014	0.634483	0.019648	0.154168	0.0442226	2.50168e-05	6.62901e-05
med16-del vs. wt	0.233766	0.024132	0.124722	0.0954714	0.347826	0.393103	0.038017	0.221333	0.0678803	0.169451	0.131126	0.394031	0.050972	0.252079	0.512698	0.376802	0.299376	0.305097	0.458834	0.413462	0.127336	0.387993	0.427883	0.266669	0.241994	0.275541	0.495652	0.236968	0.424745	0.234613	0.195191	0.119466	0.19058	0.514943	0.0196931	0.00485962	0.0127293	0.107903	0.0012801
med18-del vs. wt	0.381016	0.154547	0.326966	0.318395	0.476329	0.45977	0.0866633	0.222936	0.0263759	0.121165	0.123742	0.347581	0.16839	0.0835994	0.215873	0.232896	0.16591	0.206981	0.444033	0.312646	0.138921	0.379809	0.119233	0.221195	0.252822	0.247549	0.449275	0.289705	0.348155	0.200522	0.174764	0.279106	0.149064	0.508046	0.0335174	0.0481761	0.120259	0.0995128	0.0186635
med2-del vs. wt	0.42521	0.0834049	0.160396	0.19128	0.608696	0.531034	0.11126	0.222936	0.163921	0.0329499	0.113059	0.221029	0.106778	0.375839	0.515873	0.300356	0.212463	0.086436	0.508788	0.360877	0.152241	0.305957	0.397417	0.330139	0.0574917	0.166533	0.42029	0.332288	0.0182287	0.236832	0.19346	0.0197033	0.0718594	0.45977	0.0185142	0.0378734	0.0508627	0.0150923	0.00287711
med20-del vs. wt	0.25783	0.145363	0.33377	0.29944	0.476329	0.689655	0.0971401	0.0776717	0.0187067	0.158105	0.122355	0.206829	0.0394977	0.239734	0.512698	0.183519	0.287011	0.0758932	0.508788	0.383887	0.122677	0.401944	0.382202	0.294618	0.0104153	0.262691	0.43285	0.273886	0.0575579	0.254643	0.146005	0.0833422	0.154278	0.434483	0.120136	0.0553943	0.17251	0.142993	0.0343009
med3-del vs. wt	0.264935	0.080604	0.269034	0.223145	0.542029	0.436782	0.00994588	0.229934	0.127413	0.158381	0.0466421	0.289202	0.154397	0.292598	0.457143	0.347817	0.335467	0.176018	0.505088	0.288462	0.123107	0.17634	0.374439	0.173356	0.201799	0.20841	0.510145	0.0969415	0.383874	0.254172	0.18323	0.0944938	0.233287	0.48046	0.0179504	0.0339921	0.052722	0.0164305	1.25862e-05
med31-del vs. wt	0.344118	0.172622	0.397269	0.136264	0.449275	0.517241	0.128815	0.218593	0.0131067	0.0945303	0.125628	0.315225	0.141996	0.436937	0.242857	0.348215	0.102504	0.09184	0.388529	0.185752	0.154534	0.341659	0.386421	0.245541	0.179125	0.254428	0.510145	0.323664	0.354208	0.202389	0.19346	0.0463314	0.109327	0.48046	0.127319	0.00744153	0.176458	0.069013	0.00897699
med5-del vs. wt	0.11631	0.261174	0.74822	0.386114	0.753623	0.496552	0.136536	0.401859	0.248706	0.271085	0.175865	0.266877	0.197058	0.786477	0.203175	0.106965	0.424277	0.149694	0.957447	0.209901	0.281682	0.00194669	0.727801	0.242557	0.294205	0.699353	0.365217	0.307209	0.863179	0.205864	0.104545	0.475581	0.237448	0.331034	0.13403	0.124726	0.00496674	0.018697	0.00079573
med9-del vs. wt	0.296104	0.0711657	0.313406	0.319489	0.202899	0.45977	0.065227	0.0669466	0.0713597	0.174241	0.129823	0.146214	0.0117606	0.372646	0.242857	0.401294	0.382433	0.284875	0.427382	0.421245	0.108506	0.268611	0.434715	0.282979	0.30447	0.274095	0.223188	0.190223	0.39507	0.17012	0.20788	0.29587	0.17701	0.48046	0.112973	0.0942927	0.169808	0.143565	0.0325283
msi1-del vs. wt	0.446906	0.13088	0.662165	0.132727	0.872464	0.48046	0.129678	0.209088	0.239492	0.212834	0.0443681	0.840309	0.157984	0.664492	0.738095	0.760552	0.221052	0.243047	0.835338	0.724075	0.174755	0.376727	0.339307	0.465405	0.375792	0.21996	0.574879	0.384703	0.312002	0.308365	0.00711412	0.108139	0.334321	0.868966	0.000559443	0.0892241	0.0793399	0.0151215	3.13504e-05
nap1-del vs. wt	1	0.830097	1	1	1	0.933333	0.812121	1	1	1	0.338966	1	1	1	1	1	1	0.911765	1	1	0.881857	0.0714286	1	0.922222	1	1	1	0.867555	0.929577	0.33399	0.514022	1	0.807465	0.868966	0.462541	0.688735	0.575714	0.383443	0.169402
ngg1-del vs. wt	0.355615	0.0109428	0.360891	0.31323	0.510145	0.370115	0.0191629	0.0878948	0.117454	0.142594	0.116386	0.0717493	0.049074	0.389567	0.5	0.216157	0.262053	0.222445	0.510638	0.187587	0.158802	0.159119	0.372375	0.259114	0.0264516	0.243707	0.502415	0.323138	0.334793	0.170049	0.17887	0.0924311	0.167444	0.48046	0.0521603	0.0810744	0.173721	0.0115375	0.00186153
nhp10-del vs. wt	0.42521	0.151222	0.38222	0.415812	0.0270531	0.508046	0.145501	0.294612	0.0647882	0.193439	0.0725883	0.700551	0.0432229	0.116302	0.787302	0.447974	0.379224	0.197033	0.408881	0.131044	0.0114366	0.424978	0.362311	0.167861	0.00996675	0.278663	0.486957	0.258861	0.411983	0.245687	0.167579	0.230533	0.258347	0.48046	0.148888	0.14592	0.0639394	0.0159964	0.00145815
nhp6a-del vs. wt	1	1	1	1	1	1	1	1	1	1	0.26792	0.944444	1	1	1	0.935484	1	1	1	1	1	1	1	1	1	1	1	1	1	0.916667	1	1	0.898876	1	1	1	0.803106	0.804124	0.371487
nhp6b-del vs. wt	1	0.830097	1	1	1	1	0.659077	0.899281	0.794665	0.790514	0.26792	0.944444	0.87013	1	1	1	1	1	1	0.939394	1	1	1	1	1	1	1	0.931818	1	0.916667	1	0.92381	0.898876	1	0.825623	0.883621	0.719145	1	0.189404
not3-del vs. wt	0.439267	0.0923748	0.3898	0.415812	0.321739	0.48046	0.0176346	0.0473739	0.183185	0.0132784	0.0324664	0.411894	0.191539	0.508819	0.301587	0.348807	0.43708	0.41318	0.758557	0.316987	0.0940614	0.191767	0.234746	0.125519	0.30447	0.282339	0.42029	0.219194	0.242898	0.117329	0.0258162	0.327604	0.175288	0.514943	0.0254429	0.181451	0.198693	0.104526	0.00184446
not4-del vs. wt	0.446906	0.0507948	0.208746	0.331661	0.510145	0.287356	0.0214329	0.0504165	0.040301	0.149404	0.102262	0.473989	0.168594	0.33771	0.47619	0.26709	0.103233	0.294305	0.444033	0.206731	0.0602809	0.413428	0.434715	0.273412	0.172375	0.279905	0.542029	0.201969	0.343731	0.0910419	0.178822	0.185992	0.18738	0.45977	0.135207	0.152784	0.0699473	0.0363727	0.0356771
npl6-del vs. wt	0.405882	0.114406	0.101431	0.275785	0.463768	0.434483	0.0936522	0.0915162	0.151136	0.116839	0.122311	0.179138	0.0524844	0.382672	0.271429	0.376802	0.358156	0.0556991	0.375578	0.202797	0.102141	0.325901	0.17711	0.412537	0.0723008	0.139699	0.486957	0.310456	0.334793	0.216054	0.158453	0.199095	0.0726716	0.434483	0.127739	0.16421	0.152816	0.118634	0.0351758
nto1-del vs. wt	0.00240642	0.207484	0.892694	0.702447	0.0434783	0.634483	0.295483	0.583304	0.891667	0.383432	0.188278	1	0.297367	0.924528	0.890476	0.935484	0.666486	0.0764497	0.957447	0.939394	0.684623	0.240682	0.940299	0.782099	0.346357	0.11431	0.29372	0.137342	0.80063	0.179522	0.301636	0.564404	0.336375	0.128736	0.0441315	0.182405	0.137551	0.239815	0.000631764
paf1-del vs. wt	0.387701	0.153427	0.135443	0.277098	0.463768	0.370115	0.116482	0.139715	0.10221	0.156049	0.131033	0.419133	0.134865	0.436937	0.438095	0.293254	0.299376	0.27552	0.458834	0.421245	0.169844	0.413297	0.283569	0.276384	0.266592	0.288457	0.643478	0.2883	0.354208	0.26408	0.164237	0.150482	0.157553	0.370115	0.0524239	0.0388375	0.0975151	0.153471	0.0365453
pho23-del vs. wt	0.391043	0.0122492	0.381927	0.266419	0.502415	0.275862	0.000925234	0.109517	0.137972	0.155636	0.0775302	0.108798	0.025557	0.299483	0.242857	0.249792	0.188445	0.066234	0.213691	0.383887	0.122677	0.372719	0.288775	0.304544	0.190532	0.0732025	0.507246	0.0375666	0.326293	0.151021	0.19071	0.221917	0.190818	0.436782	0.120886	0.140178	0.139491	0.136171	0.000227736
rad6-del vs. wt	0.418717	0.130536	0.373676	0.292348	0.392271	0.634483	0.0741182	0.152488	0.075457	0.152562	0.041649	0.347581	0.0613034	0.355707	0.512698	0.164433	0.442104	0.0556991	0.402405	0.393833	0.123276	0.384914	0.40729	0.255222	0.324547	0.173713	0.414493	0.297013	0.212525	0.119982	0.148034	0.139303	0.13733	0.436782	0.0357214	0.148644	0.183924	0.123011	0.0253202
rco1-del vs. wt	0.0191176	0.252487	0.433863	0.344493	0.347826	0.241379	0.0706989	0.243076	0.184064	0.132742	0.114253	0.347397	0.195812	0.421446	0.890476	0.485305	0.43708	0.180145	0.518964	0.434577	0.206015	0.436802	0.412602	0.33021	0.25111	0.29849	0.42029	0.32425	0.259091	0.0731142	0.20788	0.327604	0.134445	0.370115	0.0961417	0.00414188	0.00282985	0.123529	0.0415222
rfm1-del vs. wt	0.0572956	0.30478	0.294295	0.412537	0.231884	0.531034	0.176095	0.123292	0.221801	0.222191	0.0443681	0.194854	0.298855	0.557278	0.838095	0.329204	0.424277	0.163109	0.721554	0.113324	0.21185	0.576863	0.31252	0.55571	0.387535	0.27051	0.542029	0.0717165	0.400813	0.0622173	0.108106	0.288347	0.101143	0.128736	0.00714781	0.106009	0.0780214	0.00495826	1.07067e-06
rpd3-del vs. wt	0.405882	0.152409	0.214415	0.157206	0.266667	0.514943	0.0734347	0.102113	0.141909	0.0532421	0.115893	0.385793	0.160457	0.366823	0.507937	0.308688	0.291386	0.202071	0.194265	0.356421	0.140552	0.126265	0.386421	0.282979	0.258755	0.0312926	0.202899	0.178486	0.0653359	0.243603	0.0995492	0.266478	0.143131	0.482759	0.127626	0.14865	0.170703	0.131066	0.0229535
rph1-del vs. wt	0.387701	0.35431	0.892694	0.652862	0.0850242	0.581609	0.257538	0.417806	0.297342	0.111876	0.138377	1	0.110525	0.251673	0.838095	0.7081	0.477311	0.321089	0.835338	0.165297	0.296387	0.283495	0.593787	0.465405	0.375792	0.410442	0.608696	0.137342	0.80063	0.250558	0.118839	0.475581	0.522385	0.868966	0.0250967	0.0983364	0.206269	0.00816832	0.014789
rsc1-del vs. wt	0.364973	0.0058709	0.186838	0.258689	0.289855	0.514943	0.0135063	0.104453	0.160923	0.161644	0.101559	0.278797	0.0526917	0.219927	0.512698	0.374378	0.382433	0.0122875	0.430157	0.404274	0.149069	0.212366	0.386452	0.093181	0.280913	0.112564	0.165217	0.31472	0.342107	0.130287	0.194763	0.279106	0.172475	0.45977	0.0625726	0.161213	0.0385274	0.0616288	0.00856858
rsc2-del vs. wt	0.285523	0.0366785	0.123618	0.221926	0.289855	0.287356	0.0115012	0.102113	0.0130154	0.149976	0.118062	0.380299	0.0977983	0.219927	0.474603	0.347817	0.015882	0.0556991	0.499537	0.375175	0.133994	0.422998	0.423103	0.297991	0.201944	0.220026	0.371981	0.28218	0.18709	0.0287397	0.148034	0.22746	0.190443	0.531034	0.0195085	0.136674	0.130342	0.0153897	7.38775e-05
rsc30-del vs. wt	0.326585	0.157823	0.194662	0.339911	0.449275	0.436782	0.0818174	0.0231365	0.150388	0.146183	0.0902272	0.431108	0.0832309	0.421446	0.6	0.347817	0.262053	0.0574373	0.650324	0.203963	0.173837	0.179817	0.267965	0.0154958	0.102048	0.0207407	0.510145	0.298748	0.275284	0.0573824	0.129357	0.162171	0.107706	0.517241	0.00984032	0.152784	0.162369	0.143939	0.0249956
rtf1-del vs. wt	0.33518	0.120906	0.0755685	0.322903	0.289855	0.434483	0.0945631	0.203879	0.0988575	0.132707	0.118757	0.364054	0.157947	0.239734	0.242857	0.308688	0.0392594	0.252583	0.402405	0.369769	0.160683	0.379809	0.17711	0.304529	0.290392	0.0334658	0.502415	0.172647	0.334793	0.254643	0.060288	0.189581	0.0342965	0.482759	0.0917138	0.0978657	0.0208387	0.104815	0.0168361
rtg2-del vs. wt	0.0572956	0.166506	0.264078	0.606229	0.831884	0.0827586	0.185726	0.177827	0.0204901	0.263586	0.162458	0.323984	0.341468	0.853411	0.890476	0.61138	0.341301	0.198491	0.796485	0.676594	0.252399	0.0672384	0.353206	0.387334	0.25111	0.409817	0.263768	0.243836	0.312002	0.272883	0.393479	0.217551	0.290585	0.482759	0.218021	0.217983	0.156863	0.117946	0.0214243
rtt102-del vs. wt	1	1	1	1	0.956522	1	1	1	1	1	0.84127	1	1	1	1	1	1	1	1	1	1	1	1	1	1	1	1	1	1	1	1	1	1	1	1	1	1	1	0.780257
rtt106-del vs. wt	0.0454545	0.154527	0.432987	0.340296	0.449275	0.517241	0.110282	0.194908	0.16112	0.1666	0.0998717	0.289202	0.109182	0.252079	0.436508	0.259459	0.382433	0.197033	0.430157	0.239461	0.170719	0.374214	0.412602	0.135803	0.144903	0.00929997	0.223188	0.253706	0.153433	0.202389	0.0664661	0.284106	0.136482	0.436782	0.00520715	0.0925649	0.155846	0.0132746	0.000874163
rtt109-del vs. wt	0.0966387	0.124699	0.0330384	0.331661	0.244444	0.434483	0.023229	0.13683	0.156716	0.145259	0.117022	0.0717493	0.161001	0.163033	0.366667	0.249792	0.248683	0.324757	0.510638	0.375175	0.100259	0.305957	0.382202	0.177998	0.120948	0.148697	0.43285	0.0520584	0.35286	0.252973	0.141997	0.286418	0.130287	0.45977	0.0299307	0.0459245	0.12498	0.0875575	0.0261212
rxt2-del vs. wt	0.33518	0.0515874	0.256994	0.124884	0.507246	0.517241	0.0049197	0.0830208	0.158204	0.125353	0.0200893	0.394031	0.068725	0.219927	0.271429	0.358164	0.212463	0.237699	0.194265	0.297203	0.158802	0.249743	0.0605052	0.16028	0.275865	0.0320656	0.507246	0.185335	0.217597	0.230485	0.141997	0.25408	0.183943	0.241379	0.0626963	0.149809	0.172972	0.126881	0.000619506
rxt3-del vs. wt	0.0925325	0.162238	0.048106	0.275785	0.507246	0.436782	0.0929287	0.201868	0.0862702	0.145452	0.00373173	0.289202	0.166356	0.382672	0.438095	0.358164	0.262053	0.324757	0.234043	0.360877	0.0663842	0.35283	0.181155	0.173356	0.269024	0.185798	0.510145	0.305104	0.294593	0.177971	0.00982864	0.169756	0.104597	0.517241	0.112135	0.0211689	0.16829	0.137963	0.0278797
sap30-del vs. wt	0.45361	0.0558679	0.285481	0.0726647	0.495652	0.514943	0.00636827	0.113738	0.0993728	0.114667	0.0451012	0.347874	0.160034	0.181439	0.190476	0.389642	0.371931	0.206981	0.505088	0.375175	0.160315	0.287402	0.0605052	0.3023	0.293453	0.152513	0.510145	0.066961	0.202154	0.193533	0.170785	0.150482	0.164606	0.482759	0.120554	0.0841477	0.0918433	0.142993	0.0180334
sas2-del vs. wt	0.0110772	0.35431	0.264078	0.75513	1	0.689655	0.26457	0.808049	0.11079	0.196602	0.28946	0.891236	0.657512	0.853411	1	1	0.906977	0.163301	0.957447	0.939394	0.466276	0.191342	0.940299	0.922222	0.832776	0.888889	0.679227	0.0122573	0.235479	0.0178128	0.083053	0.786514	0.724884	1	0.0305929	0.382224	0.000126799	0.0469134	5.9559e-07
sas3-del vs. wt	0.289916	0.028179	0.842401	0.0961986	1	0.689655	0.13944	0.417806	0.393845	0.196559	0.230302	0.891236	0.570997	0.924528	0.838095	0.760552	0.666486	0.321089	0.957447	0.881585	0.387913	0.135065	0.883311	0.660634	0.832776	0.228023	0.0531401	0.374287	0.235479	0.217983	0.100138	0.38474	0.650324	0.128736	0.00644929	0.0311069	0.0845608	0.0619793	0.0003281
sas4-del vs. wt	0.000286478	0.688373	0.426394	0.562405	0.956522	0.806897	0.0918625	0.401859	0.275263	0.295886	0.243311	0.152783	0.102405	0.664492	0.944444	0.935484	0.598128	0.56165	0.915819	0.939394	0.287698	0.320183	0.828953	0.0419706	0.408436	0.409817	0.608696	0.210885	0.312002	0.00848851	0.260595	0.399238	0.208525	0.634483	0.0106872	0.0614918	0.0109996	0.0216074	0.00200688
sas5-del vs. wt	9.54927e-05	1	0.294295	0.870412	0.792271	0.868966	0.283858	0.522362	0.393845	0.302513	0.294443	0.791595	0.12987	0.924528	1	0.935484	0.598128	0.163301	0.957447	0.881585	0.383992	1	0.883311	0.922222	0.313886	0.789014	0.608696	0.00178174	0.235479	0.0428945	0.180237	0.92381	0.298238	0.806897	0.141348	0.0926017	0.0736148	0.108882	0.00608845
sdc1-del-matA vs. wt-matA	0.391902	0.0822883	0.418149	0.18656	0.347826	0.436782	0.0311492	0.209856	0.187409	0.186838	0.0584178	0.658093	0.0695227	0.431247	0.738095	0.427345	0.341301	0.342216	0.685476	0.422547	0.124132	0.169991	0.181649	0.00995773	0.200241	0.154474	0.33913	0.332288	0.220407	0.170049	0.129357	0.230533	0.145389	0.496552	0.123493	0.151871	0.0233458	0.00140739	0.00616476
sds3-del vs. wt	0.241597	0.0415321	0.299551	0.0802364	0.31401	0.275862	0.0109136	0.185019	0.156716	0.0854529	0.0878451	0.372408	0.0302341	0.355707	0.190476	0.241357	0.103233	0.137577	0.482886	0.368706	0.150742	0.287402	0.276427	0.304529	0.102048	0.0518968	0.502415	0.239514	0.0834113	0.111685	0.19346	0.284106	0.185224	0.48046	0.112958	0.124745	0.179058	0.134709	0.00548904
set1-del-matA vs. wt-matA	0.169118	0.14143	0.448017	0.111922	0.321739	0.634483	0.138575	0.184918	0.19468	0.174008	0.149073	0.323984	0.10605	0.609118	0.838095	0.379812	0.414521	0.0171851	0.796485	0.438799	0.126906	0.015029	0.427883	0.167861	0.325392	0.0970374	0.42029	0.340968	0.411983	0.210864	0.0308061	0.341141	0.26578	0.45977	0.0383203	0.220838	0.042879	0.00982594	0.00364209
set2-del vs. wt	0.397403	0.161392	0.0911184	0.325928	0.43285	0.241379	0.0781949	0.0607455	0.136898	0.0707564	0.0324118	0.179628	0.140968	0.421446	0.738095	0.421622	0.299376	0.104364	0.458834	0.433421	0.0889839	0.422998	0.326036	0.0402435	0.348003	0.136051	0.202899	0.253655	0.3039	0.15303	0.199478	0.0754686	0.167727	0.45977	0.120177	0.183732	0.00100003	0.0618187	0.0362077
set3-del vs. wt	0.397403	0.130546	0.36504	0.318395	0.608696	0.275862	0.0944019	0.243076	0.0952682	0.134857	0.0103792	0.37063	0.032476	0.225544	0.47619	0.427345	0.371931	0.337771	0.550416	0.032197	0.0763251	0.379809	0.217357	0.136909	0.243946	0.152513	0.495652	0.0749873	0.146459	0.0424935	0.198728	0.287796	0.182524	0.482759	0.124233	0.160212	0.156222	0.132334	0.0114074
sgf11-del vs. wt	0.0136555	0.164485	0.0955551	0.0679285	0.347826	0.45977	0.0200919	0.180127	0.0434449	0.203733	0.0957149	0.542234	0.18025	0.431247	0.322222	0.524922	0.442104	0.146123	0.758557	0.429293	0.185761	0.437583	0.362311	0.240863	0.226062	0.318022	0.510145	0.0936831	0.400813	0.25183	0.0921875	0.366155	0.134445	0.634483	0.042593	0.0778732	0.12722	0.0173751	0.0144707
sgf29-del vs. wt	0.203209	0.176201	0.159464	0.279804	0.347826	0.241379	0.135402	0.290504	0.195091	0.165368	0.115382	0.44239	0.224753	0.421446	0.6	0.336066	0.299376	0.2296	0.616096	0.185752	0.168023	0.422998	0.434715	0.307784	0.311473	0.139958	0.507246	0.112129	0.241799	0.149495	0.200125	0.317737	0.165632	0.0827586	0.0368341	0.157295	0.177333	0.139727	0.0227632
sgf73-del vs. wt	0.074026	0.156527	0.367837	0.331661	0.608696	0.434483	0.0804559	0.199889	0.131555	0.0555044	0.0371356	0.242907	0.0899867	0.33771	0.488889	0.152551	0.389515	0.160794	0.444033	0.203963	0.123276	0.268611	0.267965	0.277039	0.122858	0.243707	0.165217	0.166854	0.294593	0.24618	0.0792872	0.0367444	0.0838301	0.436782	0.0194207	0.164538	0.0844315	0.041692	0.00447259
shg1-del vs. wt	0.010084	0.830097	0.945205	1	1	0.933333	0.812121	0.808049	1	0.790514	0.499077	1	1	1	1	1	0.906977	1	1	1	1	1	1	0.922222	1	1	0.956522	0.0681818	1	0.00636132	0.151515	0.92381	0.807465	1	0.288968	1	0.251883	0.31665	0.0110495
sif2-del vs. wt	0.397403	0.169496	0.240548	0.297537	0.872464	0.436782	0.103315	0.191973	0.0258644	0.153938	0.134286	0.24489	0.120166	0.436937	0.557143	0.43407	0.43708	0.27552	0.444033	0.221911	0.178774	0.422998	0.432497	0.307784	0.128587	0.111706	0.463768	0.142744	0.411983	0.245691	0.219156	0.298033	0.197651	0.482759	0.148044	0.139873	0.113164	0.0974472	0.041618
sin3-del vs. wt	0.285523	0.0667994	0.352872	0.19128	0.476329	0.241379	0.0206844	0.0915162	0.160556	0.099338	0.0550586	0.385181	0.0802147	0.402322	0.242857	0.389642	0.222065	0.323557	0.0971323	0.34237	0.118713	0.179817	0.40729	0.218342	0.102048	0.251458	0.463768	0.28218	0.2654	0.159502	0.124889	0.128648	0.194619	0.45977	0.0845994	0.163921	0.0611341	0.0328837	0.00159968
sir1-del vs. wt	0.053285	0.39329	0.892694	0.933333	0.91401	0.23908	0.352481	1	0.443313	0.553537	0.19024	1	0.756635	0.853411	0.944444	1	0.906977	0.163301	1	0.165297	0.530275	0.928571	0.940299	0.849688	0.913043	0.111111	0.956522	0.0213625	0.929577	0.262173	0.0219755	1	0.467717	1	0.247754	0.250796	0.205156	0.40044	0.00568747
sir2-del vs. wt	0.0187166	0.320435	0.448017	0.562405	0.753623	0.312644	0.136536	0.294612	0.0204268	0.177753	0.0809297	0.700551	0.215812	0.557278	0.015873	0.760552	0.442104	0.418636	0.288622	0.400412	0.22341	0.424978	0.381745	0.412537	0.11115	0.299946	0.542029	0.389553	0.276776	0.398212	0.233759	0.0607119	0.246955	0.747126	0.103269	0.0461536	0.0109996	0.161822	0.00256213
sir3-del vs. wt	0.223453	0.193558	0.704207	0.606229	0.872464	0.482759	0.155911	0.209088	0.0675254	0.145176	0.1985	0.891236	0.377311	0.853411	0.944444	0.61138	0.666486	0.420802	0.159112	0.0164835	0.205626	0.397329	0.636201	0.660634	0.389284	0.0372158	0.371981	0.0435405	0.312002	0.250558	0.0767119	0.0410076	0.240659	0.128736	0.126059	0.126629	0.240538	0.130465	0.00450048
sir4-del vs. wt	0.223453	0.126465	0.74822	0.606229	0.753623	0.496552	0.0211303	0.332969	0.0873453	0.187114	0.214707	0.232822	0.372455	0.786477	1	0.566916	0.666486	0.379919	0.00925069	0.0368382	0.221527	0.397329	0.55353	0.660634	0.232927	0.409817	0.414493	0.0168455	0.0503229	0.386575	0.179486	0.00518354	0.398528	0.806897	0.171219	0.193776	0.210954	0.141663	0.0475492
snf11-del vs. wt	0.0830787	0.140278	0.192549	0.811066	0.792271	0.806897	0.165039	0.177091	0.0827419	0.218934	0.152454	0.297204	0.197058	0.786477	0.838095	0.658409	0.341788	0.411659	0.915819	0.774011	0.212809	0.191342	0.777144	0.425185	0.371193	0.386114	0.831884	0.264275	0.686405	0.239291	0.10547	0.160613	0.300721	0.689655	0.144763	0.12396	0.295071	0.201987	0.0532895
snf12-del vs. wt	0.0925325	0.15378	0.214415	0.0289255	0.266667	0.103448	0.112123	0.208467	0.144874	0.154301	0.00722076	0.347874	0.160515	0.318894	0.507937	0.167789	0.262053	0.326253	0.482886	0.32972	0.155066	0.142558	0.385033	0.302224	0.0770237	0.258112	0.42029	0.160381	0.107715	0.236974	0.168863	0.100617	0.191653	0.45977	0.063809	0.119842	0.175216	0.10488	0.00499931
snf2-del vs. wt	0.074026	0.103191	0.373676	0.145931	0.365217	0.45977	0.0945631	0.225247	0.0532846	0.170037	0.118859	0.302616	0.0598454	0.389567	0.488889	0.110425	0.335467	0.293363	0.482886	0.0727606	0.0645822	0.212366	0.397417	0.185394	0.179125	0.247828	0.365217	0.202005	0.0966673	0.241283	0.189249	0.0218919	0.171866	0.508046	0.130351	0.144472	0.0472737	0.00733036	0.00319091
snf5-del vs. wt	0.169118	0.140395	0.214415	0.182858	0.202899	0.45977	0.0451901	0.218593	0.161589	0.112817	0.122671	0.307312	0.101855	0.375839	0.512698	0.386774	0.42768	0.222445	0.471785	0.380245	0.156677	0.384914	0.242021	0.298978	0.0994136	0.228038	0.542029	0.211833	0.281513	0.245687	0.137833	0.266478	0.163096	0.404598	0.0666486	0.106675	0.0968504	0.00164273	0.00149162
snf6-del vs. wt	0.0584416	0.213386	0.186838	0.256407	0.31401	0.514943	0.125315	0.194419	0.122386	0.174241	0.0679389	0.0944333	0.152984	0.239734	0.166667	0.123814	0.311612	0.252583	0.234043	0.288462	0.0391658	0.194125	0.0357544	0.295902	0.190532	0.184956	0.392271	0.178486	0.357041	0.149495	0.104289	0.192907	0.152598	0.48046	0.115961	0.171082	0.173721	0.0869161	0.0113873
snt1-del vs. wt	0.397403	0.0893767	0.173452	0.291012	0.43285	0.351724	0.0980187	0.157957	0.156651	0.150233	0.0311102	0.364054	0.170905	0.424554	0.215873	0.376802	0.321611	0.295714	0.375578	0.172727	0.154534	0.387993	0.152646	0.0164914	0.286621	0.262691	0.502415	0.28292	0.2654	0.232003	0.182614	0.282587	0.0405078	0.312644	0.129353	0.0711727	0.0274565	0.142635	0.0326108
spp1-del-matA vs. wt-matA	0.0417112	0.262404	0.126843	0.482642	0.0434783	0.747126	0.222523	0.259218	0.191903	0.302513	0.117601	0.944444	0.154973	0.251673	0.944444	0.298147	0.74054	0.411659	1	0.881585	0.396019	0.797258	0.680846	0.165908	0.0542519	0.402202	0.715942	0.156249	0.276776	0.377103	0.13586	0.564404	0.334321	0.689655	0.187615	0.378124	0.118658	0.0280664	0.00530448
spt20-del vs. wt	0.169118	0.139927	0.36504	0.135386	0.449275	0.531034	0.101243	0.149205	0.0977371	0.153668	0.119877	0.278797	0.0697805	0.387262	0.215873	0.308688	0.358156	0.338254	0.488437	0.383887	0.0795374	0.324104	0.386421	0.323281	0.287292	0.2498	0.449275	0.206862	0.2654	0.101765	0.171391	0.284106	0.195715	0.404598	0.0665028	0.00365955	0.186811	0.0210055	0.0144515
spt3-del vs. wt	0.355615	0.120309	0.430455	0.160285	0.371981	0.496552	0.12133	0.161495	0.132869	0.129952	0.0508883	0.229044	0.0628158	0.436937	0.515873	0.300356	0.321611	0.293363	0.408881	0.288462	0.150742	0.379809	0.283569	0.276384	0.042442	0.265337	0.223188	0.236968	0.3039	0.248487	0.200125	0.0507667	0.0553566	0.496552	0.130022	0.0655495	0.115347	0.0165834	0.00445668
spt7-del vs. wt	0.391902	0.114125	0.256994	0.247943	0.502415	0.634483	0.116793	0.198764	0.0558779	0.00859973	0.0648434	0.26434	0.073796	0.299483	0.144444	0.347817	0.358156	0.312883	0.430157	0.172727	0.116258	0.287402	0.273249	0.289267	0.0723008	0.2498	0.479227	0.0926652	0.306096	0.107286	0.189302	0.188391	0.190818	0.404598	0.0591034	0.151557	0.186811	0.0254374	0.0262283
spt8-del vs. wt	0.0260695	0.191498	0.3898	0.297537	0.753623	0.275862	0.155252	0.264687	0.157923	0.0877268	0.138832	0.16289	0.123759	0.557278	0.738095	0.26709	0.248683	0.296811	0.316374	0.400412	0.178549	0.437583	0.432497	0.167861	0.000814115	0.278663	0.463768	0.0317485	0.412927	0.0799025	0.172012	0.0220273	0.257549	0.275862	0.113239	0.0299796	0.176878	0.0080609	0.00640128
ssn6-del vs. wt	0.33518	0.129258	0.270596	0.337991	0.449275	0.806897	0.0984701	0.203869	0.0667475	0.118282	0.124433	0.127942	0.151697	0.230277	0.515873	0.447974	0.442104	0.127761	0.375578	0.113324	0.0497201	0.304746	0.386421	0.396716	0.243946	0.208997	0.753623	0.32425	0.343731	0.311656	0.206681	0.321259	0.0789247	0.404598	0.0639054	0.169994	0.188338	0.161645	0.0386954
stb2-del vs. wt	1	1	1	1	1	1	1	1	1	1	1	1	1	1	1	1	1	1	1	1	1	1	1	1	1	1	1	1	1	1	1	1	1	1	1	1	1	1	1
sum1-del vs. wt	0.00630252	0.471948	0.892694	0.0158352	0.162319	0.531034	0.32142	0.273618	0.226194	0.110967	0.198581	0.152783	0.322573	1	1	0.329204	0.331578	0.296811	0.835338	0.249681	0.212728	0.529772	0.727801	0.39094	0.408436	0.405374	0.679227	0.272783	0.341602	0.262472	0.0911296	0.160613	0.398528	0.331034	0.0383203	0.205617	0.014033	0.0208927	0.000109471
sus1-del vs. wt	0.397403	0.0727111	0.310907	0.319489	0.347826	0.434483	0.108594	0.213453	0.172806	0.10988	0.0901974	0.429631	0.0927503	0.33771	0.366667	0.36294	0.42768	0.176018	0.342276	0.356421	0.12402	0.422998	0.434715	0.0122027	0.0273439	0.220026	0.289855	0.242694	0.343731	0.170049	0.0601741	0.227386	0.194319	0.531034	0.0582427	0.175345	0.188338	0.0516761	0.0034991
swc3-del vs. wt	0.120168	0.262404	0.143051	0.482642	0.753623	0.581609	0.185962	0.249357	0.141778	0.219306	0.174884	0.745031	0.0663732	0.362879	0.644444	0.432432	0.424277	0.41318	0.685476	0.0961538	0.224462	0.351134	0.479191	0.307213	0.323117	0.250834	0.347826	0.0167791	0.38561	0.126803	0.180804	0.30481	0.251797	0.393103	0.113074	0.20352	0.150368	0.173454	0.0460721
swc5-del vs. wt	0.391902	0.0767546	0.430455	0.0366082	0.510145	0.48046	0.0923169	0.243076	0.184916	0.180078	0.142913	0.28463	0.141638	0.431247	0.412698	0.336066	0.16365	0.342313	0.366327	0.221911	0.17667	0.23442	0.432669	0.295902	0.176408	0.126638	0.486957	0.273886	0.242898	0.193837	0.14787	0.314152	0.214823	0.482759	0.0187065	0.113559	0.0841312	0.132889	0.0340242
swc7-del vs. wt	0.0284186	1	1	1	1	0.933333	1	1	1	0.889328	0.70731	0.944444	1	1	1	1	1	0.163301	1	1	1	1	1	1	1	1	0.91401	0.0681818	1	0.0833333	0.14	1	0.898876	1	0.0584105	0.206561	1	0.148559	2.26354e-05
swd1-del-matA vs. wt-matA	0.391902	0.190939	0.240548	0.0779083	0.394203	0.496552	0.11568	0.242095	0.123277	0.123156	0.132872	0.41079	0.149461	0.508819	0.838095	0.221226	0.379224	0.0110674	0.316374	0.429293	0.0885217	0.25484	0.234746	0.0389109	0.259561	0.123498	0.495652	0.29117	0.0593092	0.241626	0.0719503	0.288165	0.013532	0.393103	0.010556	0.0672564	0.101521	0.0001589	3.49727e-06
swd3-del-matA vs. wt-matA	0.114305	0.097704	0.397269	0.256407	0.476329	0.351724	0.0740992	0.122176	0.184316	0.0620848	0.114761	0.260257	0.146074	0.436937	0.557143	0.0938612	0.237096	0.160794	0.685476	0.431968	0.121075	0.111737	0.325159	0.0100804	0.286621	0.197411	0.511111	0.321566	0.217597	0.0928478	0.0837114	0.202919	0.030064	0.514943	0.0484017	0.00817172	0.0256346	0.0041855	0.00143731
swi3-del vs. wt	0.296104	0.133087	0.381927	0.297417	0.511111	0.331034	0.0732159	0.157957	0.160885	0.11492	0.128936	0.0086072	0.181654	0.387262	0.457143	0.199668	0.121141	0.293363	0.510638	0.32972	0.0952874	0.305957	0.211121	0.201023	0.207423	0.0567939	0.608696	0.144129	0.0326454	0.193837	0.18639	0.239126	0.178013	0.531034	0.0875772	0.15416	0.170703	0.130963	0.0242112
swp82-del vs. wt	1	1	1	1	1	1	1	1	1	1	1	1	1	1	1	1	1	1	1	1	1	1	1	1	1	1	1	0.931818	1	0.916667	1	1	1	1	1	1	0.896396	1	0.68919
swr1-del vs. wt	0.364973	0.224209	0.32105	0.412537	0.872464	0.351724	0.155911	0.252612	0.224632	0.173911	0.10217	0.617595	0.215812	0.421446	0.557143	0.42033	0.442104	0.31051	0.835338	0.631488	0.213562	0.0722045	0.636201	0.396716	0.0535501	0.225266	0.414493	0.243836	0.204507	0.266684	0.0921875	0.264339	0.081663	0.689655	0.00473128	0.112532	0.117594	0.0640123	0.00147649
tod6-del vs. wt	0.885714	0.0708619	0.945205	0.297507	0.91401	1	0.189627	0.182463	0.260437	0.889328	0.380975	1	0.21611	1	1	1	1	1	1	0.939394	0.684623	0.861039	1	0.660634	1	0.789014	1	0.867555	1	0.262173	0.718945	1	0.418484	0.868966	0.12393	0.78034	1	0.148559	0.029449
tos4-del vs. wt	0.114286	1	1	1	1	0.747126	0.812121	1	0.56077	0.889328	0.338966	1	1	1	1	0.935484	0.820598	0.0185569	1	1	0.777229	0.928571	0.940299	1	0.222074	0.111111	0.831884	0.128527	1	0.916667	0.848485	1	0.898876	0.933333	0.0745724	0.116379	0.643619	0.40044	0.022368
tup1-del vs. wt	0.33518	0.151334	0.34015	0.315444	0.33913	0.689655	0.079306	0.130836	0.161589	0.142053	0.0181964	0.307312	0.0848497	0.389567	0.512698	0.348215	0.398185	0.305097	0.505088	0.249817	0.0533173	0.422998	0.22649	0.288458	0.0229139	0.253861	0.43285	0.3215	0.0516709	0.251554	0.17887	0.0517065	0.0882028	0.434483	0.0318146	0.0303662	0.0968504	0.0310589	0.0240105
ubp8-del vs. wt	0.00945378	0.39329	0.396792	0.0336017	0.872464	0.482759	0.250939	0.297021	0.206349	0.135173	0.031499	0.347397	0.320938	0.463591	0.104762	0.566916	0.291386	0.198491	0.650324	0.342502	0.0607474	0.437583	0.410735	0.402202	0.0825565	0.0399767	0.365217	0.227805	0.366003	0.262472	0.000967292	0.33384	0.300265	0.806897	0.00558518	0.171332	0.214849	0.0702389	0.00120592
ume1-del vs. wt	0.0756303	0.242549	0.430124	0.482642	0.371981	0.747126	0.153736	0.184918	0.200274	0.0673594	0.139236	0.617595	0.279522	0.138769	0.412698	0.436008	0.442104	0.0441092	0.366327	0.167424	0.041438	0.413297	0.0937011	0.412537	0.104167	0.318022	0.29372	0.0244179	0.539854	0.262472	0.233422	0.277105	0.146401	0.581609	0.113329	0.159616	0.188362	0.193545	0.043752
vps71-del vs. wt	0.173797	0.1031	0.22482	0.331661	0.510145	0.312644	0.00340351	0.222482	0.107988	0.190812	0.0359259	0.196308	0.121275	0.094664	0.355556	0.42033	0.134997	0.296811	0.685476	0.288462	0.0106522	0.00495521	0.434715	0.144404	0.249632	0.274095	0.463768	0.273886	0.40483	0.254643	0.134643	0.31834	0.236492	0.482759	0.0852401	0.0575919	0.143431	0.132334	0.01784
vps72-del vs. wt	0.120168	0.177822	0.208746	0.291585	0.463768	0.393103	0.0505002	0.254476	0.182666	0.117962	0.130312	0.419895	0.180978	0.431247	0.738095	0.241357	0.442104	0.146123	0.227567	0.167424	0.165179	0.00371641	0.353206	0.322293	0.127653	0.208446	0.414493	0.0521661	0.412927	0.0799025	0.206681	0.174352	0.209827	0.531034	0.00763204	0.0778412	0.161433	0.089208	0.00633473
vps75-del vs. wt	0.114286	0.160802	1	0.0107252	0.91401	0.581609	0.244365	1	0.191903	0.264554	0.224964	0.944444	0.377311	0.924528	1	0.935484	0.906977	0.0764497	0.915819	0.774011	0.185773	0.797258	0.828953	1	0.0869565	0.888889	0.753623	0.0644704	1	0.114794	0.331821	0.92381	0.583049	0.806897	0.273674	0.206561	0.162725	0.06702	0.0519721
wt-matA vs. wt	0.208403	0.688373	0.74822	0.933333	0.91401	0.634483	0.380229	0.583304	0.23531	0.341727	0.337375	0.840309	0.220472	0.200803	1	0.874141	1	0.684989	0.875116	0.826486	0.530275	0.240682	0.940299	0.202766	0.313886	0.888889	0.872464	0.0339087	1	0.0512057	0.083053	0.786514	0.467717	0.933333	0.211871	0.382224	0.393579	0.278513	0.0563034
wt-ypd vs. wt	0.439267	0.0735125	0.230222	0.652862	0.91401	0.312644	0.0505002	0.650794	0.0941099	0.267655	0.146938	0.194854	0.279178	0.557278	0.157143	0.241357	0.274937	0.36485	0.227567	0.249681	0.169341	0.576863	0.727801	0.508843	0.0568194	0.395747	0.321739	0.337997	0.187648	0.160048	0.087744	0.614022	0.300721	0.393103	0.143896	0.288957	0.0971302	0.184826	0.0356866
yaf9-del vs. wt	0.364973	0.136191	0.414175	0.114708	0.476329	0.17931	0.0698401	0.194908	0.0934799	0.158604	0.123353	0.429631	0.186275	0.432135	0.6	0.137873	0.0314075	0.3444	0.444033	0.303205	0.0540736	0.0131912	0.374439	0.094008	0.190532	0.259571	0.495652	0.0881742	0.358011	0.200522	0.0533887	0.314152	0.194293	0.241379	0.0969914	0.118212	0.0421189	0.145003	0.0341814
yku70-del vs. wt	0.00572956	1	0.150878	0.933333	1	0.868966	0.812121	0.899281	0.310619	0.889328	0.41884	1	0.87013	1	1	1	0.906977	0.0185569	1	1	0.777229	0.928571	1	0.922222	0.690549	0.111111	0.0850242	0.646137	0.187648	0.35873	0.259079	0.92381	0.898876	1	0.08512	0.116379	0.356321	0.148559	0.000869162
yku80-del vs. wt	0.00572956	0.830097	0.150878	1	1	0.806897	0.812121	0.808049	0.194003	0.889328	0.70731	1	0.756635	1	1	1	1	0.0882353	1	1	1	1	1	0.922222	0.758751	0.19975	0.0850242	0.750061	0.132797	0.262173	0.0219755	0.92381	0.898876	0.933333	0.171503	1	0.395806	0.0230027	0.000129006
yng1-del-matA vs. wt-matA	0.418717	0.165493	0.794264	0.11431	0.956522	0.689655	0.254408	0.650794	0.443313	0.27062	0.167033	0.891236	0.178042	0.924528	0.838095	0.874141	0.535167	0.226395	0.957447	0.826486	0.277081	0.861039	0.883311	0.719172	0.758751	0.425185	0.321739	0.414023	1	0.398212	0.1075	0.667415	0.467717	0.23908	0.00884544	0.250796	0.0736148	0.149884	0.00911873
