# Supplementary material for: The transcriptional coordination of functional gene clusters is dependent on multiple chromatin remodelers in a haploid strain of the budding yeast, Saccharomyces cerevisiae
Source: Front Fungal Biol. 2025 Aug 15;6:1634150. doi: 10.3389/ffunb.2025.1634150 (PMC12394982; doi:10.3389/ffunb.2025.1634150)
Supplement: Supplementary Table 2 — Cellular and molecular functions of the genes selected for gene expression analysis. [file Table2.xlsx]

## Sheet: Supp Table 2
Supplemental Table 2: Cellular and molecular functions of the gene set studied
Gene	Cellular and molecular function
BIO5	Putative transmembrane protein involved in the biotin biosynthesis
BIO4	Dethiobiotin synthetase; catalyzes the third step in the biotin biosynthesis pathway
BIO3	7,8-diamino-pelargonic acid aminotransferase (DAPA); catalyzes the second step in the biotin biosynthesis pathway
BIO2	Biotin synthase; catalyzes the conversion of dethiobiotin to biotin
EBP2	Protein required for 25S rRNA maturation and 60S ribosomal subunit assembly
MPP10	Component of the SSU processome and 90S preribosome
MRX12	Predicted to be involved in ribosome biogenesis; the protein associates with mitochondrial ribosome
RPS0A	Ribosomal 40S subunit protein S0A
RSM27	Mitochondrial ribosomal protein of the small subunit
RPS7A	Protein component of the small (40S) ribosomal subunit
ACT1	Actin, structural protein in cytoskeleton
