# Supplementary material for: The transcriptional coordination of functional gene clusters is dependent on multiple chromatin remodelers in a haploid strain of the budding yeast, Saccharomyces cerevisiae
Source: Front Fungal Biol. 2025 Aug 15;6:1634150. doi: 10.3389/ffunb.2025.1634150 (PMC12394982; doi:10.3389/ffunb.2025.1634150)
Supplement: Supplementary Table 3 — Nucleosome free regions flanking analyzed gene set. [file Table3.xlsx]

## Sheet: Sheet1
Supplemental Table 3: NFRs
Abbreviations: L=linker, G=genic, O=orphan (i.e., intergenic); NFR = linker >79 bp
Gene Name	Systematic name	start	end	size	classification	associated-genes
Bio5	YNR056C	731300	731322	23	5'-mRNA-3'-mRNA-L	SUT342;YNR056C
Bio5	YNR056C	731470	731510	41	G-L	SUT342;YNR056C
Bio5	YNR056C	731658	731682	25	G-L	SUT342;YNR056C
Bio5	YNR056C	731830	731847	18	G-L	SUT342;YNR056C
Bio5	YNR056C	731995	732012	18	G-L	SUT342;YNR056C
Bio5	YNR056C	732160	732310	151	G-NFR	SUT342;YNR056C
Bio5	YNR056C	732458	732501	44	G-L	SUT342;YNR056C
Bio5	YNR056C	732649	732689	41	G-L	SUT342;YNR056C
Bio5	YNR056C	732837	732869	33	G-L	SUT342;YNR056C
Bio5	YNR056C	733017	733040	24	G-L	SUT342;YNR056C
Bio5	YNR056C	733188	733192	5	3'-mRNA-L	SUT342;YNR057C
Bio5	YNR056C	733340	733375	36	G-L	YNR057C;YNR056C
Bio4	YNR057C	733523	733538	16	5'-mRNA-L	YNR056C
Bio4	YNR057C	733686	733726	41	G-L	YNR057C
Bio4	YNR057C	733874	733967	94	5'-mRNA-NFR	YNR057C
Bio4	YNR057C	734115	734133	19	O-L
Bio3	YNR058W	734281	734302	22	5'-mRNA-L	YNR058W
Bio3	YNR058W	734450	734460	11	G-L	YNR058W
Bio3	YNR058W	734608	734627	20	G-L	YNR058W
Bio3	YNR058W	734775	734804	30	G-L	YNR058W
Bio3	YNR058W	734952	735097	146	G-NFR	YNR058W
Bio3	YNR058W	735245	735252	8	G-L	YNR058W
Bio3	YNR058W	735400	735530	131	G-NFR	YNR058W
Bio3	YNR058W	735678	735695	18	3'-mRNA-L	YNR058W
Bio2	YGR286C	1063350	1063584	235	3'-mRNA-NFR	YGR286C
Bio2	YGR286C	1063732	1063853	122	G-NFR	YGR286C
Bio2	YGR286C	1064001	1064013	13	G-L	YGR286C
Bio2	YGR286C	1064161	1064260	100	G-NFR	YGR286C
Bio2	YGR286C	1064408	1064420	13	G-L	YGR286C
Bio2	YGR286C	1064568	1064581	14	G-L	YGR286C
Bio2	YGR286C	1064729	1064748	20	G-L	YGR286C
Bio2	YGR286C	1064896	1064906	11	G-L	YGR286C
Bio2	YGR286C	1065054	1065085	32	5'-mRNA-L	YGR286C
Bio2	YGR286C	1065233	1065294	62	O-L
Mpp10	YJR002W	438652	438812	161	5'-mRNA-3'-mRNA-NFR	YJR002W;YJR001W
Mpp10	YJR002W	438960	438971	12	G-L	YJR002W
Mpp10	YJR002W	439119	439215	97	G-NFR	YJR002W
Mpp10	YJR002W	439363	439379	17	G-L	YJR002W
Mpp10	YJR002W	439527	439542	16	G-L	YJR002W
Mpp10	YJR002W	439690	439699	10	G-L	YJR002W
Mpp10	YJR002W	439847	439946	100	G-NFR	YJR002W
Mpp10	YJR002W	440094	440186	93	G-NFR	YJR002W
Mpp10	YJR002W	440334	440346	13	G-L	YJR002W
Mpp10	YJR002W	440494	440530	37	G-L	YJR002W
Mrx12	YJR003C	440678	440709	32	3'-mRNA-L	YJR003C
Mpp10	YJR002W	440857	441063	207	3'-mRNA-NFR	YJR002W
Mrx12	YJR003C	441211	441248	38	G-L	YJR003C
Mrx12	YJR003C	441396	441421	26	G-L	YJR003C
Mrx12	YJR003C	441569	441625	57	G-L	YJR003C
Mrx12	YJR003C	441773	441834	62	G-L	YJR003C
Mrx12	YJR003C	441982	442098	117	G-NFR	YJR003C
Mrx12	YJR003C	442246	442256	11	G-L	YJR003C
Mrx12	YJR003C	442404	442457	54	G-L	YJR003C
Mrx12	YJR003C	442605	442685	81	5'-mRNA-3'-mRNA-NFR	YJR003C;YJR004C
Ebp2	YKL172W	125554	125700	147	5'-mRNA-3'-mRNA-NFR	YKL172W;YKL173W
Ebp2	YKL172W	125848	125875	28	G-L	YKL172W
Ebp2	YKL172W	126023	126036	14	G-L	YKL172W
Ebp2	YKL172W	126184	126195	12	G-L	YKL172W
Ebp2	YKL172W	126343	126475	133	G-NFR	YKL172W
RPS0A	YGR214W	920068	920184	117	O-NFR
RPS0A	YGR214W	920332	920334	3	O-L
RPS0A	YGR214W	920482	920532	51	5'-mRNA-L	YGR214W
RPS0A	YGR214W	920680	920719	40	3'-mRNA-L	YGR214W
RPS0A	YGR214W	920867	920936	70	O-L
RPS0A	YGR214W	921084	921131	48	O-L
RSM27	YGR215W	921279	921426	148	O-NFR
RSM27	YGR215W	921574	921654	81	O-NFR
RSM27	YGR215W	921802	921828	27	O-L
RSM27	YGR215W	921976	922083	108	5'-mRNA-NFR	YGR215W
RSM27	YGR215W	922231	922254	24	G-L	YGR215W
RSM27	YGR215W	922402	922416	15	G-L	YGR215W
RSM27	YGR215W	922564	922625	62	3'-mRNA-L	YGR215W;YGR216C
Rps7A	YOR096W	505353	505486	134	O-NFR
Rps7A	YOR096W	505634	505719	86	5'-mRNA-NFR	YOR096W
Rps7A	YOR096W	505867	506027	161	3'-mRNA-NFR	YOR096W
Rps7A	YOR096W	506175	506311	137	O-NFR
Data extracted from Jiang and Pugh, 2009
